# Supplementary material for: Biomechanical cadaveric comparison of patellar ligament suture protected by a steel cable versus a synthetic cable
Source: J Exp Orthop. 2017 Mar 23;4:9. doi: 10.1186/s40634-017-0084-6 (PMC5362567; doi:10.1186/s40634-017-0084-6)
Supplement: Supplementary file 1 — Groups of patients. (XLSX 13 kb) [file 40634_2017_84_MOESM1_ESM.xlsx]

## Sheet: Feuil1
		angle °					def %
		0 mm	1 mm	2 mm	3 mm		1 mm	2 mm	3 mm		delta1mm	delta2mm	delta3mm
	2013-3D	47.77	52.24	56.6	61.09		0.14	2.02	3.45		4.47	8.83	13.32
	2013-4G	52.81	56.64	59.13	61.31		2.21	2.64	2.36		3.83	6.32	8.5
	2013-5D	51.36	58.66	65.33	67.92		2.21	5.13	6.65		7.3	13.97	16.56
	2013-10G	30.78	35.65	40.91	46.95		0.59	0.6	1.23		4.87	10.13	16.17
	2013-20G	28.23	30.17	34.62	38.8		3.05	3.34	3.85		1.94	6.39	10.57
	2013-21D	25.21	29.83	33.15	36.19		1.72	2.13	2.51		4.62	7.94	10.98
	2013-22D	32.56	36.46	39.57	47.13		1.32	2.47	3.43		3.9	7.01	14.57
	2013-8D	46.78	51.97	55.8	60.89		2.11	2.76	3.39		5.19	9.02	14.11
	2013-13D	27.67	32.8	36.8	40.09		1.04	2.32	3.18		5.13	9.13	12.42
	2013-14G	38.07	43.56	45.67	49.76		1.76	2.52	3.16		5.49	7.6	11.69
	2013-16G	42.67	48.92	53.23	56.73		1.82	2.64	3.41		6.25	10.56	14.06
	2013-25G	55.78	59.63	63.41	69.18		1.56	2.95	3.45		3.85	7.63	13.4
		39.9742	44.7108	48.685	53.0033	Térylène	1.6275	2.62667	3.33917	Térylène	4.73667	8.71083	13.0292
		10.9087	11.333	11.5599	11.3918		0.782271	1.03354	1.25826		1.3491	2.13987	2.33711
	2013-3G	55.28	60.42	64.27	69.53		-1.53	-1.1	-2.39		5.14	8.99	14.25
	2013-4D	58.5	65.03	68.55	74.53		-1.05	-1.47	-1.66		6.53	10.05	16.03
	2013-5G	46.14	58.94	70.4	73.67		-3.67	-7.23	-8		12.8	24.26	27.53
	2013-10D	58.09	65.22	68.97	71.31		-2.48	-4.07	-5		7.13	10.88	13.22
	2013-20D	56.06	59.58	63.65	70.48		-0.34	-0.93	-1.56		3.52	7.59	14.42
	2013-21G	55.32	55.66	57.93	59.54		-0.69	-0.98	-1.19		0.34	2.61	4.22
	2013-22G	48.13	54.31	58.56	61.42		-1.41	-2.86	-3.64		6.18	10.43	13.29
	2013-8G	57.18	62.57	66.74	68.02		-2.38	-4.14	-6.76		5.39	9.56	10.84
	2013-13G	58.48	66.31	68.18	71.41		-1.42	-2.21	-3.18		7.83	9.7	12.93
	2013-14D	51.67	56.95	62.52	65.82		-0.63	-1.82	-2.95		5.28	10.85	14.15
	2013-16D	55.61	62.75	65.19	68.47		-2.52	-3.72	-4.72		7.14	9.58	12.86
	2013-25D	57.96	61.56	68.37	69.21		-1.31	-2.27	-3.27		3.6	10.41	11.25
		54.8683	60.775	65.2775	68.6175	Steel	-1.61917	-2.73333	-3.34857	Steel	5.90667	10.4092	13.7492
		4.10849	3.85828	4.0575	4.49844		0.968893	1.83124	2.45209		2.98405	4.90909	5.2522
							0.0049981247650825	0.0021645021645022	0.0021645021645022
