# Supplementary material for: Biomechanical cadaveric comparison of patellar ligament suture protected by a steel cable versus a synthetic cable
Source: J Exp Orthop. 2017 Mar 23;4:9. doi: 10.1186/s40634-017-0084-6 (PMC5362567; doi:10.1186/s40634-017-0084-6)
Supplement: Supplementary file 2 — Complete results of flexion angles, deformation percentage of frames and calculation of delta flexion angles for inter-suture gap of 1, 2 and 3 mm. (XLSX 37 kb) [file 40634_2017_84_MOESM2_ESM.xlsx]

## Sheet: Feuil1
specimens	Sexe	Age	side	frame
2013-21	H	75	D	terylène
2013-5	F	78	D	terylène
2013-3	H	62	D	Terylène
2013-4	F	68	G	Terylène
2013-10	F	75	G	Terylène
2013-20	H	51	G	Terylène
2013-22	H	76	D	terylène
2013-8	H	72	D	terylène
2013-13	F	62	D	Terylène
2013-14	H	77	G	Terylène
2013-16	F	69	G	Terylène
2013-25	F	67	G	Terylène
Moy		69.3333
		7.98104
2013-21	H	75	G	Steel
2013-5	F	78	G	Steel
2013-3	H	62	G	Steel
2013-4	F	68	D	Steel
2013-10	F	75	D	Steel
2013-20	H	51	D	Steel
2013-22	H	76	G	Steel
2013-8	H	72	G	Steel
2013-13	F	62	G	Steel
2013-14	H	77	D	Steel
2013-16	F	69	D	Steel
2013-25	F	67	D	Steel
		69.3333
		7.98104
